# Supplementary material for: Cross-platform transcriptional profiling identifies common and distinct molecular pathologies in Lewy body diseases
Source: Acta Neuropathol. 2021 Jul 26;142(3):449–74. doi: 10.1007/s00401-021-02343-x (PMC8357687; doi:10.1007/s00401-021-02343-x)
Supplement: Supplementary file 9 — Supplementary file9 (XLSX 74 KB) [file 401_2021_2343_MOESM9_ESM.xlsx]

## Sheet: Column_descriptions
Sheet

## Sheet: HMAGMA
gene_list

## Sheet: SLDSC
gene_list

## Sheet: Joint
gene_list
