# Supplementary material for: Cross-platform transcriptional profiling identifies common and distinct molecular pathologies in Lewy body diseases
Source: Acta Neuropathol. 2021 Jul 26;142(3):449–74. doi: 10.1007/s00401-021-02343-x (PMC8357687; doi:10.1007/s00401-021-02343-x)
Supplement: Supplementary file 11 — Supplementary file11 (XLSX 22 KB) [file 401_2021_2343_MOESM11_ESM.xlsx]

## Sheet: Column_descriptions
Column name

## Sheet: DS
comparison_type

## Sheet: DS_replication
comparison_type
